# Supplementary material for: Efficacy of Dietary Therapy for Eosinophilic Esophagitis in Children and Adults: An Updated Systematic Review and Meta-Analysis
Source: Nutrients. 2024 Jul 11;16(14):2231. doi: 10.3390/nu16142231 (PMC11279983; doi:10.3390/nu16142231)
Supplement: Supplementary file 1 [file nutrients-16-02231-s001.zip]

Archive with 1 entries (1 files):
- nutrients-3101756-supplementary.pdf
